# Supplementary material for: Genome wide transcriptome profiling of a murine acute melioidosis model reveals new insights into how Burkholderia pseudomallei overcomes host innate immunity
Source: BMC Genomics. 2010 Nov 27;11:672. doi: 10.1186/1471-2164-11-672 (PMC3017868; doi:10.1186/1471-2164-11-672)
Supplement: Additional file 2 — Table S1 - Kinetic profiles of host gene expression modulated by B. pseudomallei infection in both liver and spleen. [file 1471-2164-11-672-S2.XLS]

## Sheet: Sheet1
Additional file 1, Table S1
Kinetic profiles of host genes expression modulated by B. pseudomallei infection in both liver and spleen.
Gene symbol	Genbank	Fold change in transcript at hour post-infection*
		Liver			Spleen
		16h	24h	42h	16h	24h	42h
TLR and TLR-related
TLR2	NM_011905	107	72	25	7	8	3
TLR3	NM_126166	3	2	3	-	-	-
TLR4	NM_021297	-	-	2	-	-	3
TLR5	NM_016928	-5	-2	-5	-	-	-
TLR6	NM_011604	-	-	-	-	3	-
TLR7	NM_133211	-	-	-	3	5	3
TLR13	NM_205820	-	-	4	-	2	4
c-FOS	NM_010234	5	4	3	7	8	3
ICAM1	NM_010493	28	45	18	5	3	3
TRAF6	NM_009424	4	3	-	-	-	-
IRAK2	NM_172161	3	-	-	-	-	-
IRAK3	NM_028679	30	39	28	6	8	-
DUSP11	NM_028099	2	2	-	-	-	-
DUSP16	NM_130447	2	2	2	5	5	2
DUSP6	NM_026268	-3	-	-	-	-	-
DUSP8	NM_008748	8	4	2	-	-	-
CD14	NM_009841	106	259	151	10	20	5
MyD88	NM_010851	8	4	3	4	3	3
CD40	NM_170704	3	-	-	-	2	-
TAB2	NM_138667	-	-	2	-	-	-
SOCS1	NM_009896	12	9	6	10	8	5
SOCS2	NM_007706	-	0	5	-	4	-
SOCS3	NM_007707	11	5	-	13	11	-
TNFAIP3 (A20)	NM_009397	92	63	31	-	-	-
Cyokines and chemokines
MCP-1/CCL2	NM_011333	28	69	39	39	51	11
MIP1a/CCL3	NM_011337	3	5	-	39	48	12
MIP1b/CCL4	NM_013652	20	30	27	39	35	10
RANTES/CCL5	NM_013653	-	11	14	-	3	-
MCP-3/ CCL7	NM_013654	17	11	12	88	107	40
CCL9	NM_011338	-	2	4	-	-	4
CCL12	NM_011331	3	4	13	18	25	27
CCL6	NM_009139	-	-	5	-	-	-
CCL24	NM_019577	-	-	4	-	-	-
CCL11	NM_011330	2	4	-	13	16	2
CCL17	NM_011332	-	-	-	3	6	-
CXCL1/KC/GROA	NM_008176	27	18	16	103	113	26
CXCL10/IP10	NM_021274	11	16	-	17	10	-
CXCL11	NM_019494	-	-	-	3	3	-
CXCL12	NM_013655	-3	-3	-	-	-	-
CXCL13	NM_018866	-	2	-	-	-	4
CXCL16	NM_023158	-	7	8	-	4	4
CXCL2/GROB	NM_009140	7	11	-	36	41	6
CXCL5/LIX	NM_009141	3	11	-	20	20	9
CXCL9/MIG	NM_008599	67	67	57	20	22	-
MIF	XM_147409	-	-	-	-	3	3
CSF1/M-CSF	NM_007778	2	3	5	2	2	-
CSF2	NM_009969	-	2	-	7	5	2
CSF3/G-CSF	NM_009971	9	15	-	29	62	-
Immune response
MD2/LY96	NM_016923	-	2	-	-	-	-
NFKB1	NM_008689	4	4	3	-	-	-
NFKB2	NM_019408	3	3	3	-	-	-
NFKBIA/NFKBI	NM_010907	6	5	-	-	6	-
NFKBIB/IKB	NM_010908	3	3	-	-	-	-
NFKBIE/IKBE	NM_008690	3	13	13	-	-	-
NFKBIZ/INAP	NM_030612	24	5	7	-	8	-
IFN GAMMA	NM_008337	6	4	-	148	112	10
TNF ALPHA	NM_013693	3	6	2	9	5	3
TNFAIP2	NM_009396	8	17	6	-	-	-
TNFAIP3	NM_009397	92	63	31	-	-	-
NOS2	NM_010927	3	11	3	-	3	-
IRF1	NM_008390	14	19	9	4	4	4
IRF5	NM_012057	-	3	2	-	-	-
IRF7	NM_016850	5	6	5	7	10	7
IRF8	NM_008320	8	6	6	-	-	-
JAK2	NM_008413	2	2	3	-	2	-
STAT1	NM_009283	11	6	9	4	5	5
STAT2	NM_019963	-	-	2	4	5	4
STAT3	NM_011486	6	3	3	3	3	3
MAP3K1	NM_011945	3	2	5	-	-	-
MAP3K12	NM_009582	-	-	-	-2	-	-
MAP3K14	NM_016896	3	2	-	-	-	-
MAP3K8	NM_007746	4	3	2	-	6	-
Interleukin and interleukin- related
IL10	NM_010548	-	-	-	2	7	4
IL11	NM_008350	-	3	-	2	-	-
IL12RB1	NM_008353	-	-	-	3	4	-
IL15	NM_008357	-	-	-	5	4	2
IL15RA	NM_133836	-	-	-	4	7	4
IL18	NM_008360	-	-3	-	-	-	-
IL18BP	NM_010531	-	14	21	6	12	14
IL1A	NM_010554	-	-	-	8	9	-
IL1B	NM_008361	7	8	7	10	9	-
IL1R2	NM_010555	2	3	3	10	17	10
IL1RAP	NM_008364	-	-6	-5	-	-	-
IL23A	NM_031252	-	11	-	2	-	-
IL27	NM_145636	-	-	-	4	4	-
IL33	NM_133775	3	5	-	6	7	5
IL4I1	NM_010215	-	15	15	-	-	-
IL6	NM_031168	-	-	-	83	75	6
IL7	NM_008371	4	-	-	-3	-3	-
IL8RA	NM_178241	-	-	-	2	2	5
IL8RB	NM_009909	-	-	-	3	5	5
Caspases cascades and cell death
CASPASE 1	NM_009807	2	3	5	-	-	-
CASPASE 2	NM_007610	2	-	3	-	-	-
CASPASE 4, CASPASE 11	NM_007609	7	9	12	5	11	4
CASPASE 6	NM_009811	-	-4	-	-2	-	-
CASPASE 7	NM_007611	-	2	-	-	2	2
CASPASE 8	NM_009812	-	-	-	-	2	-
PARP12	NM_172893	6	5	4	8	8	4
PARP14	NM_145481	13	10	8	6	6	4
CREB3	NM_013497	3	3	-	-	-	-
PRKCB1	NM_008855	-	-	2	-	-	-
BID	NM_007544	4	8	4	-	-	-
TNFRSF1A	NM_011609	-	-	-	-	2	3
CD95/FAS	NM_007987	-	4	4	4	5	-
TNFRSF22	NM_023680	3	6	12	-	-	-
TNFSF10	NM_009425	2	4	3	4	4	2
1200002N14RIK	NM_027878	10	22	23	4	5	5
BCL2A1A	NM_009742	8	6	8	-	-	-
BCL2A1B	NM_007534	11	9	12	-	-	-
BCL2A1D	NM_007536	12	10	13	-	-	-
BIRC2	NM_007465	5	5	6	-	-	-
BIRC3	NM_007464	5	4	-	-	-	-
CD28	NM_007642	-	-	6	-	-	-
CDKN1A	NM_007669	29	12	12	11	13	5
DDIT3	NM_007837	-	5	6	-	-	-
FCGR3	NM_010188	-	2	5	-	-	-
GADD45B	NM_008655	4	4	2	9	9	4
LITAF	NM_019980	6	3	3	3	4	3
PNP	NM_013632	4	3	3	5	5	3
PRKR	NM_011163	8	4	3	7	6	4
RIPK2	NM_138952	31	17	6	3	-	-
SCOTIN	NM_025858	3	5	5	-	-	-
SERPINA3G	XM_354694	39	30	28	7	8	8
SOX9	NM_011448	6	4	19	-	-	-
TAP1	NM_013683	7	7	6	3	3	-
TAP2	NM_011530	6	7	8	-	-	-
Inflammasome- related
NAIP2	NM_010872	-	2	4	-	-	-
NLRP3	NM_145827	-	-	-	2	-	-
CIITA (NLRA FAMILY)	NM_007575	-	4	4	-	-	-
NALP6/NLRP6	NM_133946	-	-4	-4	-	-	-
NOD1	NM_172729	3	2	3	-	3	4
NOD2	NM_145857	-	-	-	3	3	2
P2X4	NM_011026	-	2	2	-	-	-
P2RY13	NM_028808	2	2	3	-	-	-
P2RY14	NM_133200	2	3	4	-	-	-
P2RY2	NM_008773	3	3	-	4	5	3
PANX1	NM_019482	-	6	6	-	-	-
CTSZ	NM_022325	-	-	-	-	-	3
CTSS	NM_021281	-	-	4	-	-	-
CTSC	NM_009982	-	-	5	-	-	3
CTSF	NM_019861	-	-3	-3	-	-	-
CTSD	NM_009983	-	-	-	-	-	3
ATG16L2	XM_133655	6	6	5	-	-	-
IFI205	NM_172648	4	2	3	3	3	-
IFI27	NM_029803	-	2	5	-	2	3
IFI30	NM_023065	-	-	4	-	-	-
IFI35	NM_027320	3	3	-	-	4	2
IFI44	NM_133871	5	5	4	3	-	2
IFI47	NM_008330	28	18	15	-	-	-
Type-1 IFN related
OAS1G	NM_011852	8	22	10	-	9	6
OAS2	NM_145227	2	3	2	9	10	6
OASL1	NM_145209	13	22	12	19	18	6
OASL2	NM_011854	3	4	4	6	7	5
S100A9	NM_009114	27	31	55	-	-	-
S100A8	NM_013650	26	37	60	-	-	-
S100A6	NM_011313	-	-	6	-	-	-
S100A11	NM_016740	-	5	5	-	-	2
Acute phase proteins
FGL1	NM_145594	3	3	3	-	-	-
ITIH4	NM_018746	-	2	-	-	-	-
CP	NM_007752	5	4	6	2	3	4
HP	NM_017370	-	5	5	-	7	5
PLA2G7	NM_013737	-	2	3	-	-	-
PLA2G1B	NM_011107	-	-	-	25	29	-
LBP	NM_008489	7	6	8	-	-	-
SAA1	NM_009117	13	13	13	-	-	-
SAA2	NM_011314	92	86	74	-	-	-
SAA3	NM_011315	124	121	112	36	91	94
SAA4	NM_011316	3	2	-	-	-	-
FNDC3B	NM_173182	6	3	5	-	3	-
FNDC3A	NM_207636	-	-	-	3	3	-
FTH1	NM_010239	-	-	-	-	2	2
Proteasomal degradation and peptidoglysis
MMP13	NM_008607	3	-	6	49	26	10
MMP14	NM_008608	-	-	6	2	4	3
MMP2	NM_008610	-2	-	-	-4	-3	-
MMP23	NM_011985	-	-	-	-3	-3	-
MMP3	NM_010809	-	-	-	8	41	35
MMP7	NM_010810	-	2	3	-	-	-
MMP8	NM_008611	-	-	3	3	10	13
MMP9	NM_013599	-	2	4	-	3	5
ELA2	NM_007919	-	-	-	20	21	-
ELA1	NM_033612	-7	-12	-	14	14	-
ELA3	NM_026419	-	-	-	34	57	-
UBD	NM_023137	137	192	203	28	33	30
PSMA4	NM_011966	-	-	-	-	2	2
PSMA7	NM_011969	-	-	-	-	3	2
PSMB10	NM_013640	7	10	7	3	4	2
PSMB8	NM_010724	4	9	8	-	-	-
PSMB9	NM_013585	7	7	8	-	-	-
PSMD10	NM_016883	4	5	5	-	-	-
PSMD8	NM_026545	-	2	2	-	-	-
PSMD9	NM_026000	-	-2	-	-	-	-
PSME1	NM_011189	-	4	3	-	3	3
PRSS1	NM_053243	-	-	-	45	67	-
PRSS2	NM_009430	-	-	-	21	28	-
PRSS23	NM_029614	-	-	-	-	3	2
Complement system
C1R	NM_023143	-	-	-	-	2	-
C1QA	NM_007572	-	-	-	-	-	3
C1QB	NM_009777	-	-	-	-	-	3
C1QC	NM_007574	-	-	-	-	-	3
C1QTNF1	NM_019959	-	-	-	-	-	2
C2	NM_013484	-	2	2	-	4	5
C3	NM_009778	-	-	-	-	2	3
C4A	NM_011413	-	-	-	-	-	3
C4B	NM_009780	-	-	-	-	-	3
C4BP	NM_007576	-	-	2	-	-	-
C6	NM_016704	-	-	-4	-	-	-
C8A	NM_146148	-	-3	-	-	-	-
C8B	NM_133882	-	-3	-6	-	-	-
C9	NM_013485	-	-3	-4	-	-	-
C8G	XM_130127	-	-2	-4	-	-	-
CFB	NM_008198	-	-	-	6	9	9
CFHR1	NM_015780	-	-3	-2	-	-	-
MASP1	NM_008555	-	-4	-3	-	-	-
MASP2	XM_358353	-	-2	-	-	-	-
PROPERDIN	XM_135820	-	-	2	-	-	-
CD55	NM_010016	-	-	3	-	-	-
CD93/C1QR	NM_010740	-	2	4	-	4	3
SFTPD	NM_009160	2	3	9	-	-	2
FPR-RS2	NM_008039	13	12	17	7	10	10
FPR1	NM_013521	-	-	2	-	6	5
Fibrinolysis and coagulation
PLAU	NM_008873	-	-	-	-	-	5
PLAUR	NM_011113	6	3	-	12	9	4
PLAT	NM_008872	-	-	-	3	9	3
KLKB1	NM_008455	-3	-28	-5	-	-	-
KLK1	NM_010639	-	-	-	-	27	-
KLK1B27	NM_020268	-	-	-	9	22	-
KLK1B4	NM_010915	-	-	-3	10	21	-
KLK1B5	NM_008456	-	-	-	14	26	-
KLK1B8	NM_008457	-	-	-	-	3	-
KLK4	NM_019928	-	-	-	-	3	-
F10	NM_007972	-	-2	-	3	6	4
F11	NM_028066	-	-	2	-	-	-
F13B	NM_031164	-	-7	-4	-	-	-
F3	NM_010171	-	-2	-	6	5	-
F5	NM_007976	-	-3	-	-	-	-
F7	NM_010172	-	-2	-	-	-	-
F8	NM_007977	-	-2	-	-	-	-
Oxidative and anti-oxidative
GPX2	NM_030677	-	-	6	-	-	-
GPX3	NM_008161	-	2	4	-	-	5
GPX7	NM_024198	-	-	2	-	-	-
GSTA4	NM_010357	-	-3	-2	-	-	-
GSTM1	NM_010358	-	-3	-	-	-	-
GSTM2	NM_008183	-	-	-	-	-	2
GSTM3	NM_010359	-	-2	-	-	-	-
GSTM4	NM_026764	-3	-5	-3	-	-	-
GSTM6	NM_008184	-	-4	-2	-	-	-
GSTM7	XM_359308	-	-5	-	-	-	-
GSTO1	NM_010362	-	-3	-	-	-	-
GSTT1	NM_008185	-	-5	-6	-	-	-
GSTT2	NM_010361	-2	-3	-	-	-	-
GSTT3	NM_133994	-	-6	-2	-	-	-
GSTZ1	NM_010363	-	-3	-	-	-	-
MGST3	NM_025569	-	-3	-3	-	-11	-
GSR	NM_010344	-	-	-	-	-	2
SOD2	NM_013671	-	2	-	5	6	4
TGM2	NM_009373	6	7	7	3	5	5
NOXO1	NM_027988	-	13	6	-	-	-
VNN3	NM_011979	13	25	10	2	-	-
Glycolysis/ gluconeogenesis
HK2	NM_013820	7	4	6	5	6	4
HK3	NM_001033245	3	3	4	-	4	6
KHK	NM_008439	-2	-	-9	-	-2	-
PFKL	NM_008826	-	-	-	-	3	-
PFKP	NM_019703	-	-	-	-	3	3
PGK1	NM_008828	-	-	-	-	4	3
PFKM	NM_021514	-4	-4	-3	-	-	-
PGAM1	NM_023418	-	-2	-	-	-	-
ENO1	NM_023119	-	-2	-	-	-	-
ENO2	NM_013509	-	-	-	-	3	-
ALDOA	NM_007438	-4	-3	-3	-	-	3
ALDOC	NM_009657	-2	-4	-5	-	-	-
GAPDH	NM_008084	-	-	-	-	2	-
PKM2	NM_011099	-	5	7	-	2	3
LDHA	NM_010699	-	-	-	-	2	-
PDK4	NM_013743	-	-	-	-	3	-
PDHB	NM_024221	-	-2	-3	-	-	-
PDK1	NM_172665	-3	-4	-3	-	-	-
PDK3	NM_145630	-	-	2	-	-	-
PDK2	NM_133667	-2	-3	-	-	-	-
Glycogen breakdown
Pygl	NM_133198	-	-10	-4	-	-	3
Pgm2	NM_028132	-	-2	-	-	4	-
Glycogen synthesis
Ugp2	NM_139297	-4	-7	-3	-	-	-
Ugt2b1	NM_152811	-	-9	-41	-	-	-
Ugt2b34	NM_153598	-	-6	-2	-	-	-
Ugt3a2	NM_144845	-	-6	-10	-	-	-
Ugt1a7c	NM_201410	-	-	-	-2	-	-
TCA cycle
Aco1	NM_007386	-	-3	-	-	-	-
Idh1	NM_010497	-	-	-3	-	-	-
Idh3b	NM_130884	-	-2	-2	-	-	-
Idh3a	NM_029573	-2	-	-	-	-	-
Sdhb	NM_023374	-	-3	-4	-	-	-
Sdhc	NM_025321	-	-2	-	-	-	-
Sdhd	NM_025848	-	-3	-	-	-	-
Mdh1	NM_008618	-	-4	-3	-	-	-
Fatty acid metabolism
Ehhadh	NM_023737	-	-6	-	-	-	-
Hadh	NM_008212	-	-3	-2	-	-	-
Acat1	NM_144784	-	-6	-7	-	-	-
Acat2	NM_009338	-	-2	-3	-	-	-
Acat3	NM_153151	-	-	2	-	-	-
Valine, leucine and Isoleucine degradation
Hmgcs1	NM_145942	-	-	-2	-	-	-
Hmgcs2	NM_008256	-	-7	-	-3	-	-
Aldh1a1	NM_013467	-	-7	-2	-	-	-
Aldh1a7	NM_011921	-	-2	-	-	-	-
Aldh1b1	NM_028270	-3	-9	-	-	-	-
Aldh1l1	NM_027406	-	-3	-4	-	-	-
Aldh3b1	NM_026316	-	3	5	-	-	-
Aldh4a1	NM_175438	-2	-14	-6	-	-	-
Aldh5a1	NM_172532	-	-2	-	-	-	-
Aldh6a1	NM_134042	-	-3	-	-	-	-
Aldh8a1	NM_178713	-5	-8	-	-	-	-
Cytochrome B
Cyp17a1	NM_007809	-	-3	-	-	-	-
Cyp1b1	NM_009994	-	-	-	-	5	5
Cyp1a2	NM_009993	-3	-11	-88	-	-	-
Cyp27a1	NM_024264	-	-2	-5	-2	-2	-
Cyp2a12	NM_133657	-	-3	-	-	-	-
Cyp2a4	NM_009997	-4	-5	-3	-	-	-
Cyp2a5	NM_007812	-8	-	-10	-	-	-
Cyp2b10	NM_009999	-	-	2	-	-	-
Cyp2c29	NM_007815	-	-6	-49	-	-	-
Cyp2c37	NM_010001	-	-8	-112	-	-	-
Cyp2c39	NM_010003	-	-9	-	-	-	-
Cyp2c50	NM_134144	-	-11	-22	-	-	-
Cyp2c54	NM_206537	-	-4	-5	-	-	-
Cyp2c55	NM_028089	-	-	-3	-	-	-
Cyp2d10	NM_010005	-	-3	-3	-	-	-
Cyp2d13	NM_133695	-3	-5	-6	-	-	-
Cyp2d22	NM_019823	-	-4	-3	-	-	2
Cyp2d26	NM_029562	-	-4	-2	-	-	-
Cyp2d9	NM_010006	-	-3	-3	-	-	-
Cyp2e1	NM_021282	-	-3	-12	-	-	-
Cyp2f2	NM_007817	-	-6	-11	-	-	-
Cyp2g1	NM_013809	-3	-3	-3	-	-	-
Cyp2j9	NM_028979	-	-3	-	-	-	-
Cyp3a11	NM_007818	-	-6	-5	-	-	-
Cyp3a25	NM_019792	-	-7	-3	-	-	-
Cyp4a10	NM_010011	-	-7	-	-	-	-
Cyp4a12	NM_177406	-	-2	-2	-	-	-
Cyp4a12b	NM_172306	-	-4	-4	-	-	-
Cyp4b1	NM_007823	-2	-	-	-	-3	-
Cyp4f14	NM_022434	-2	-12	-50	-	-	-
Cyp4f15	NM_134127	-5	-14	-4	-	-	-
Cyp4v3	NM_133969	-3	-6	-3	-	-	2
Cyp51	NM_020010	-	-	-3	-	-	-
Cyp7a1	NM_007824	-176	-228	-211	-	-	-
Cyp7b1	NM_007825	-	-	-	-	3	4
Cyp8b1	NM_010012	-	-154	-137	-	-	-
Miscellaneous
FAAH	NM_010173	-3	-36	-5	-	-	-
CAR1	NM_009799	-2	-4	-5	-	-	-6
CAR13	NM_024495	4	7	8	5	8	4
CAR14	NM_011797	-4	-13	-10	-	-	-
CAR2	NM_009801	-	-	-	-	-	-11
CAR3	NM_007606	-	-6	-263	-	-	-
CAR4	NM_007607	2	12	-	-	5	2
CAR5A	NM_007608	-7	-26	-11	-	-	-
AKR1B3	NM_009658	-	-	3	-	-	-
AKR1B7	NM_009731	-	-	4	-	-	-
AKR1C14	NM_134072	-8	-23	-12	-	-	-
AKR1C19	NM_001013785	-	-5	-8	-	-	-
AKR1C6	NM_030611	-	-17	-24	-	-	-
AKR1E1	NM_018859	-	-3	-	-	-	-
AKR7A5	NM_025337	-	-4	-2	-	-	-
DDC	NM_016672	-14	-31	-4	-	-	-
APOA2	NM_013474	-3	-6	-	-	-	-
APOA5	NM_080434	-	-24	-	-	-	-
AQP1	NM_007472	-3	-	-	-	-4	-12
AQP11	NM_175105	-5	-5	-2	-	-	-
AQP4	NM_009700	-	-3	-2	-	-	-
AQP8	NM_007474	-6	-	-6	-	-	-
AQP9	NM_022026	-5	-24	-4	-	-	-4
ARG1	NM_007482	-	-5	-	-	3	5
ARG2	NM_009705	-	19	11	4	6	3
*Modulated transcripts are classified according to functional groups. Only genes with ≥ 2-fold changes in B. pseudomallei-infected liver or spleen versus uninfected control tissue are shown; ‘-‘, no significant change in gene.
