# Supplementary material for: Genome wide transcriptome profiling of a murine acute melioidosis model reveals new insights into how Burkholderia pseudomallei overcomes host innate immunity
Source: BMC Genomics. 2010 Nov 27;11:672. doi: 10.1186/1471-2164-11-672 (PMC3017868; doi:10.1186/1471-2164-11-672)
Supplement: Additional file 5 — Table S2 - Primers used in qRT-PCR. [file 1471-2164-11-672-S5.XLS]

## Sheet: Sheet1
Additional file 1, Table S2
No	Primer Name	Sequence (5’ – 3’)
1	Mouse TLR2 Forward	GCAAACGCTGTTCTGCTCAG
2	Mouse TLR2 Reverse	AGGCGTCTCCCTCTATTGTATT
3	Mouse TLR4 Forward	GCATGGCTTACACCACCTCTCA
4	Mouse TLR4 Reverse	GAGGCCAATTTTGTCTCCACA
5	Mouse TLR5 Forward	GCCCCGTGTTGGTAATATCTC
6	Mouse TLR5 Reverse	TAGTTGAAGCTGAGCAGGAGCCT
7	Mouse IFNg Forward	ATGAACGCTACACACTGCAT
8	Mouse IFNg Reverse	ATCCTTTTGCCAGTTCCTCC
9	Mouse CCL7 Forward	GCTGCTTTCAGCATCCAAGTG
10	Mouse CCL7 Reverse	CCAGGGACACCGACTACTG
11	Mouse ACTb Forward	AGGTGTGATGGTGGGAATGG
12	Mouse ACTb Forward	GCCTCGTCACCCACATAGGA
